# Supplementary material for: When Usability Isn’t Enough: Understanding Rural Challenges in Respiratory Virus Test Interpretation
Source: Diagnostics (Basel). 2026 Jul 21;16(14):2275. doi: 10.3390/diagnostics16142275 (PMC13408658; doi:10.3390/diagnostics16142275)
Supplement: Supplementary file 1 [file diagnostics-16-02275-s001.zip]

Archive with 1 entries (1 files):
- diagnostics-4265633-supplementary.pdf
